# Supplementary material for: Origin of the 6/5/6/5 Tetracyclic Cyclopiazonic Acids
Source: Mar Drugs. 2024 Jan 31;22(2):74. doi: 10.3390/md22020074 (PMC10890092; doi:10.3390/md22020074)
Supplement: Supplementary file 1 [file marinedrugs-22-00074-s001.zip]

Archive with 1 entries (1 files):
- marinedrugs-2852486-supplementary_revised.pdf
